# Supplementary material for: Synthesis, Evaluation for Cytotoxicity and Molecular Docking Studies of Benzo[c]furan-Chalcones for Potential to Inhibit Tubulin Polymerization and/or EGFR-Tyrosine Kinase Phosphorylation
Source: Int J Mol Sci. 2018 Aug 28;19(9):2552. doi: 10.3390/ijms19092552 (PMC6164331; doi:10.3390/ijms19092552)
Supplement: Supplementary file 1 [file ijms-19-02552-s001.zip]

Archive with 1 entries (1 files):
- ijms-337857-SI.pdf
